# Supplementary material for: Maternal Work–Life Balance and Children’s Social Adjustment: The Mediating Role of Perceived Stress and Parenting Practices
Source: Int J Environ Res Public Health. 2021 Jun 28;18(13):6924. doi: 10.3390/ijerph18136924 (PMC8297251; doi:10.3390/ijerph18136924)
Supplement: Supplementary file 1 [file ijerph-18-06924-s001.zip]

Archive with 1 entries (1 files):
- ijerph-1195412-supplementary.pdf
